# Supplementary material for: A monoamine oxidase B inhibitor ethyl ferulate suppresses microglia-mediated neuroinflammation and alleviates ischemic brain injury
Source: Front Pharmacol. 2022 Oct 13;13:1004215. doi: 10.3389/fphar.2022.1004215 (PMC9608666; doi:10.3389/fphar.2022.1004215)
Supplement: Supplementary file 2 [file DataSheet2.XLSX]

## Sheet: Figure1
Figure1 C	EF-(-)	EF-(0µM)	EF-(5µM)	EF-(10µM)	EF-(20µM)	EF-(50µM)	EF-(100µM)
	DMSO (-)	DMSO (+)	DMSO (+)	DMSO (+)	DMSO (+)	DMSO (+)	DMSO (+)
	101.209	104.94	110.714	104.2	103.075	95.9384	99.9358
	101.801	104.585	106.065	107.812	107.338	100.913	96.3233
	101.179	102.186	101.179	105.74	107.279	100.173	97.9223
Figure1 D	EF-(-)	EF-(0µM)	EF-(5µM)	EF-(10µM)	EF-(20µM)	EF-(50µM)	EF-(100µM)
	Trion 100 (-)	Trion 100 (+)	Trion 100 (-)	Trion 100 (-)	Trion 100 (-)	Trion 100 (-)	Trion 100 (-)
	42.7006	102.93	60.8917	44.9936	49.9618	58.5987	49.3503
	31.2357	118.522	39.8726	54.7771	25.1975	43.8471	24.8153
	28.4841	107.21	41.3248	27.6433	38.9554	42.9299	29.2484
	30.5478	101.248	41.5541	35.5159	26.879	41.3248	39.1847

## Sheet: Figure2
Figure 2 A	EF-(0µM)	EF-(0µM)	EF-(10µM)	EF-(20µM)	EF-(50µM)
IL-1β qpcr	LPS(-)	LPS(100ng/ml)	LPS(100ng/ml)	LPS(100ng/ml)	LPS(100ng/ml)
	0.742262	20.2521	12.5533	12.042	9.44794
	1.11729	17.5087	13.2691	11.3137	8.28212
	1.20581	19.6983	14.3204	11.6318	9.31787
Figure 2 B	EF-(0µM)	EF-(0µM)	EF-(10µM)	EF-(20µM)	EF-(50µM)
IL-6 qpcr	LPS(-)	LPS(100ng/ml)	LPS(100ng/ml)	LPS(100ng/ml)	LPS(100ng/ml)
	0.689362	1299.13	937.928	887.334	428.554
	0.819794	1195.45	931.449	751.346	413.956
	1.76949	1577.4	964.297	701.03	437.559
Figure 2 C	EF-(0µM)	EF-(0µM)	EF-(10µM)	EF-(20µM)	EF-(50µM)
TNF-α qpcr	LPS(-)	LPS(100ng/ml)	LPS(100ng/ml)	LPS(100ng/ml)	LPS(100ng/ml)
	1.05458	22.8903	15.8528	13.0562	6.21893
	1.24545	19.2484	14.689	12.0142	5.52765
	0.761368	24.8757	19.5171	12.6115	5.60481
Figure 2 D	EF-(0µM)	EF-(0µM)	EF-(10µM)	EF-(20µM)	EF-(50µM)
iNOS qpcr	LPS(-)	LPS(100ng/ml)	LPS(100ng/ml)	LPS(100ng/ml)	LPS(100ng/ml)
	1.09429	99.7331	81.0084	51.9842	57.2816
	1.12506	88.0347	79.3413	29.446	47.1766
	0.812252	83.8652	81.5719	69.551	43.4113
Figure 2 E	EF-(0µM)	EF-(0µM)	EF-(10µM)	EF-(20µM)	EF-(50µM)
COX-2 qpcr	LPS(-)	LPS(100ng/ml)	LPS(100ng/ml)	LPS(100ng/ml)	LPS(100ng/ml)
	1.03526	584.071	776.047	512	319.573
	1.11729	600.491	729.114	330.842	284.05
	0.864537	670.921	617.374	451.944	404.501
Figure 2 F	EF-(0µM)	EF-(0µM)	EF-(10µM)	EF-(20µM)	EF-(50µM)
IL-1β-ELISA	LPS(-)	LPS(100ng/ml)	LPS(100ng/ml)	LPS(100ng/ml)	LPS(100ng/ml)
	165.103	1524.79	1343.32	1378.16	944.982
	667.66	1581.31	1205.61	1276.43	1110.16
	112.924	1495.33	1321.23	1331.14	1010.01
Figure 2 G	EF-(0µM)	EF-(0µM)	EF-(10µM)	EF-(20µM)	EF-(50µM)
IL-6-ELISA	LPS(-)	LPS(100ng/ml)	LPS(100ng/ml)	LPS(100ng/ml)	LPS(100ng/ml)
	0	3982.73	2959.81	2322.93	1555.12
	0	3094.82	3379.27	2357.17	1331.14
	0	3098.43	3100.89	2157.93	1269.53
	(N.d)
Figure 2 H	EF-(0µM)	EF-(0µM)	EF-(10µM)	EF-(20µM)	EF-(50µM)
TNF-α-ELISA	LPS(-)	LPS(100ng/ml)	LPS(100ng/ml)	LPS(100ng/ml)	LPS(100ng/ml)
	206.892	5750.34	2751.59	1022.14	292.131
	198.992	4814.79	1087.7	1667.18	270.787
	184.994	5558.52	1160.6	561.57	267.183
Figure 2 I	EF-(0µM)	EF-(0µM)	EF-(10µM)	EF-(20µM)	EF-(50µM)
NO concentration	LPS(-)	LPS(100ng/ml)	LPS(100ng/ml)	LPS(100ng/ml)	LPS(100ng/ml)
	0	13.1756	6.17063	4.69129	2.75936
	0	11.9799	9.21039	5.67752	4.00228
	0	14.0264	5.8528	4.0984	2.7996
	0	12.1564	7.4168	6.2404	3.0716
	(N.d)
Figure 2 K	EF-(0µM)	EF-(0µM)	EF-(10µM)	EF-(20µM)	EF-(50µM)
COX-2/GAPDH	LPS(-)	LPS(100ng/ml)	LPS(100ng/ml)	LPS(100ng/ml)	LPS(100ng/ml)
	1.08243	15.0579	13.2609	14.9624	13.2659
	1.31418	20.91	15.0533	13.6425	4.94857
	0.603386	12.9458	14.666	13.1521	10.098
Figure 2 L	EF-(0µM)	EF-(0µM)	EF-(10µM)	EF-(20µM)	EF-(50µM)
iNOS/GAPDH	LPS(-)	LPS(100ng/ml)	LPS(100ng/ml)	LPS(100ng/ml)	LPS(100ng/ml)
	2.22207	2.46423	1.90337	1.72226	1.85313
	0.145109	5.3499	2.37128	2.68411	1.14603
	0.632821	5.145	2.15686	1.88978	1.46988

## Sheet: Figure3
Figure3 A	sham	Vehicle-M3d	EF-M3d
IL-1β	0.938438	24.9909	5.55325
	1.116	7.53357	3.39482
	1.01983	11.5782	5.59188
	0.912776	48.2793	3.58838
	0.756983	9.14722	1.29534
	0.527899	22.3675	3.32495
	1.19196	14.4534	1.88339
	0.638754	1.40769	3.12387
Figure3 B	sham	Vehicle-M3d	EF-M3d
IL-6	0.965936	44.0173	7.6211
	2.73208	56.8859	3.73213
	4.92458	25.2813	8.87656
	2.92817	128	4.95883
	2.2974	23.4254	2.63902
	3.50642	12.6407	3.83706
	1.15669	10.5561	2.12874
	0.895025	3.34035	2.31338
Figure3 C	sham	Vehicle-M3d	EF-M3d
TNF-a	0.687771	129.787	41.0696
	0.712025	80.4489	62.6829
	0.823591	128	76.1093
	2.54912	127.116	78.249
	1.51572	151.167	43.4113
	0.426317	430.539	101.829
	1.32869	257.781	75.5835
	1.09429	44.6318	61.3929
Figure3 D	sham	Vehicle-M3d	EF-M3d
iNOS	1.05702	3.83706	0.90125
	0.25	1.86607	0.757858
	1.09429	1.09429	1.13288
	0.441351	1.94531	0.543367
	0.384219	0.82932	0.190782
	0.408951	4.22807	0.678302
	0.870551	1.03526	0.0616395
	1.08673	0.139661	0.524858
Figure3 F	sham	Vehicle-M3d	EF-M3d
P-P65/P65	0.412274	1.18673	1.01137
	0.621118	1.06375	0.812106
	0.631225	1.23649	0.816032
	0.782646	1.90642	1.00516
	0.728036	1.22055	0.831121
	0.714076	1.05826	0.865068
	0.582082	1.06811	1.10422
	0.668488	0.992147	0.880011
	0.81897	1.51543	0.80246
Figure3 J	Vehicle-M3d	EF-M3d
Brainches/cells	17.7197	20.022
	16.75	24.4328
	15.7278	22.4762
Endpoints/cells	Vehicle-M3d	EF-M3d
	7.26115	9.18681
	8.26087	9.55224
	7.4497	9.95238
Maximum Branch Length	Vehicle-M3d	EF-M3d
	28.5286	46.1344
	35.0815	39.4273
	31.9326	43.1409
Average Branch Length	Vehicle-M3d	EF-M3d
	11.746	16.7826
	14.9562	15.1993
	13.6633	16.3958

## Sheet: Figure4
Figure4 B	Vehicle-M3d	EF-M3d
infarction size	19.0721	33.6657
	33.9987	29.5962
	22.4479	30.0709
	35.0655	27.7103
	34.469	33.3557
	38.8068	33.1854
	40.4377	10.8512
	36.662	9.04546
	36.6746	17.104
	37.531	8.38642
	38.0518	10.6483
	20.6685	28.1903
Figure4 C	Vehicle-M3d	EF-M3d
mNHSS	8	3
	9	4
	3	3
	6	4
	5	8
	5	7
	7	3
	4	3
	6	1
	6	3
	7	1
	6	2
Figure4 D	Vehicle-M3d	EF-M3d
Grip Strength	37.9333	96.2333
	43.1667	83.8
	100.167	92.3
	60.6	108.267
	65.2333	79
	59.675	91.2333
	64.475	110.4
	79.5667	78
	54.3	99.3667
	73.475	101.633
	42.4	108.867
	63.675	106.775
Figure4 E	Vehicle-M3d	EF-M3d
Fault Steps	83.3333	30
	26.8293	16
	22	10
	26	16.6667
	26	20
	32	38.0952
	70	4
	24.1379	10
	37.5	6
	30	4
	24	8
	34.2857	10
Figure4 F	Vehicle-M3d	EF-M3d
Rotarod Lantency Time	10	67
	7	300
	97	45
	30	80
	30	38
	151	47
	24	300
	73	105
	98	300
	79	115
	11	300
	130	300

## Sheet: Figure5
Figure5 C	EF-(0µM)	EF-(0µM)	EF-(10µM)	EF-(20µM)	EF-(50µM)
MAO-B activity	LPS(-)	LPS(100ng/ml)	LPS(100ng/ml)	LPS(100ng/ml)	LPS(100ng/ml)
BV2	0.5	6.8	5	3.5	0.5
	1.7	11.9	4.4	2.9	0.5
	0.8	20	6.8	5	6.8
Figure5 D	Sham	Vehicle-M3d	EF-M3d
MAO-B activity	10.7616	70.9101	11.4
	6.72787	29.8318	10.0516
	8.34643	11.9229	11.6036
	7.47541	27.4238	13.8588
	6.96667	29.0971	8.03607
	6	82.7902	34.6286
			10.8571
Figure5 E	EF-(0µM)	EF-(0µM)	EF-(0µM)	EF-(50µM)
MAO-B activity	RM-(0µM)	RM-(0µM)	RM-(50µM)	RM-(50µM)
	LPS(-)	LPS(100ng/ml)	LPS(100ng/ml)	LPS(100ng/ml)
	1.03437	3.17938	1.46079	2.07304
	0.998926	2.76047	1.34264	0.784103
	0.966702	2.88937	1.52524	1.70784
Figure5 F	EF-(0µM)	EF-(0µM)	EF-(50µM)	EF-(0µM)	EF-(50µM)
IL-1β	RM-(0µM)	RM-(0µM)	RM-(0µM)	RM-(50µM)	RM-(50µM)
BV2	LPS(-)	LPS(100ng/ml)	LPS(100ng/ml)	LPS(100ng/ml)	LPS(100ng/ml)
	1.14605	79.7088	20.0658	13.9933	20.2054
	0.990801	70.8486	22.4193	19.9272	15.3128
	0.880666	64.2964	19.7895	20.9179	21.2099
Figure5 F	EF-(0µM)	EF-(0µM)	EF-(50µM)	EF-(0µM)	EF-(50µM)
IL-6	RM-(0µM)	RM-(0µM)	RM-(0µM)	RM-(50µM)	RM-(50µM)
BV2	LPS(-)	LPS(100ng/ml)	LPS(100ng/ml)	LPS(100ng/ml)	LPS(100ng/ml)
	1.01162	59.1648	34.4556	16.7567	27.6013
	1.08423	47.0677	35.6707	25.753	20.7734
	0.911722	46.0991	27.0333	23.8624	26.8466
Figure5 F	EF-(0µM)	EF-(0µM)	EF-(50µM)	EF-(0µM)	EF-(50µM)
TNF-α	RM-(0µM)	RM-(0µM)	RM-(0µM)	RM-(50µM)	RM-(50µM)
BV2	LPS(-)	LPS(100ng/ml)	LPS(100ng/ml)	LPS(100ng/ml)	LPS(100ng/ml)
	1.00463	7.44704	2.94173	2.10916	2.52567
	1.01866	7.04533	2.84153	2.9828	1.87471
	0.97716	6.30574	2.92141	2.86129	2.57874

## Sheet: Supplementray FigureS1
Supplementary S1 A	EF-(0µM)	EF-(0µM)	EF-(10µM)	EF-(20µM)	EF-(50µM)
IL-1β qpcr	LPS(-)	LPS(100ng/ml)	LPS(100ng/ml)	LPS(100ng/ml)	LPS(100ng/ml)
	0.911722	7.2434	2.29209	1.37237	1.26284
	1.10701	6.90034	2.42279	1.54399	1.21982
	0.990801	8.37835	2.26054	1.4914	1.18646
Supplementary S1 A	EF-(0µM)	EF-(0µM)	EF-(10µM)	EF-(20µM)	EF-(50µM)
IL-6 qpcr	LPS(-)	LPS(100ng/ml)	LPS(100ng/ml)	LPS(100ng/ml)	LPS(100ng/ml)
	1.09177	6.17597	4.21831	3.26406	2.54324
	1.01162	6.30574	4.84557	3.88164	2.92141
	0.905425	6.61924	4.48985	3.45017	2.80241
Supplementary S1 A	EF-(0µM)	EF-(0µM)	EF-(10µM)	EF-(20µM)	EF-(50µM)
TNF-α qpcr	LPS(-)	LPS(100ng/ml)	LPS(100ng/ml)	LPS(100ng/ml)	LPS(100ng/ml)
	0.833161	2.29209	0.905425	0.695762	0.585064
	1.16205	2.1386	0.97716	0.799221	0.573024
	1.03288	2.19872	1.03288	0.690956	0.573024

## Sheet: Supplementary Figure S2
Supplementary Figure S2 A	RM-(0µM)	RM-(0µM)	RM-(10µM)	RM-(20µM)	RM-(50µM)	RM-(100µM)
IL-1β	LPS(-)	LPS(100ng/ml)	LPS(100ng/ml)	LPS(100ng/ml)	LPS(100ng/ml)	LPS(100ng/ml)
	0.965936	256	216.767	195.361	83.8652	79.8932
	1.08673	247.28	198.088	202.251	84.4485	81.5719
	0.952638	256	216.767	238.856	99.7331	77.1717
Supplementary Figure S2 A	RM-(0µM)	RM-(0µM)	RM-(10µM)	RM-(20µM)	RM-(50µM)	RM-(100µM)
IL-6	LPS(-)	LPS(100ng/ml)	LPS(100ng/ml)	LPS(100ng/ml)	LPS(100ng/ml)	LPS(100ng/ml)
	0.888843	765.363	634.73	592.224	103.25	133.436
	1.30134	617.374	576.03	522.758	126.238	121.095
	0.864537	608.874	568.1	657.114	144.007	108.383
Supplementary Figure S2 A	RM-(0µM)	RM-(0µM)	RM-(10µM)	RM-(20µM)	RM-(50µM)	RM-(100µM)
TNF-α	LPS(-)	LPS(100ng/ml)	LPS(100ng/ml)	LPS(100ng/ml)	LPS(100ng/ml)	LPS(100ng/ml)
	0.97041	34.4556	33.7465	30.4141	17.8353	16.0741
	1.03288	33.2819	31.0531	29.7882	15.8528	15.6346
	0.997692	34.2176	31.0531	33.5134	14.689	15.207

## Sheet: Supplementary Figure S3
Supplementary Figure S3	vehicle-MCAO	EF-MCAO
C3 positive GFAP astrocytes (%)	81.8182	65
	78.125	57.1429
	78.9474	23.5294
	81.4815	31.25
